# Supplementary material for: Multimodality Imaging Approach to Infective Endocarditis: Current Opinion in Patients with Congenital Heart Disease
Source: J Clin Med. 2025 Mar 10;14(6):1862. doi: 10.3390/jcm14061862 (PMC11942986; doi:10.3390/jcm14061862)
Supplement: Supplementary file 1 [file jcm-14-01862-s001.zip]

Archive with 1 entries (1 files):
- jcm-3455135-supplementary.mp4
